# Supplementary material for: Surface Modulation of 3D Porous CoNiP Nanoarrays In Situ Grown on Nickel Foams for Robust Overall Water Splitting
Source: Int J Mol Sci. 2022 May 10;23(10):5290. doi: 10.3390/ijms23105290 (PMC9141634; doi:10.3390/ijms23105290)
Supplement: Supplementary file 1 [file ijms-23-05290-s001.zip]

Archive with 1 entries (1 files):
- ijms-1680621-supplementary.pdf
